# Supplementary material for: SpatialFlux: an R package for distance gradient analysis in spatial transcriptomics
Source: Bioinformatics. 2026 Jul 23;42(8):btag543. doi: 10.1093/bioinformatics/btag543 (PMC13430652; doi:10.1093/bioinformatics/btag543)
Supplement: btag543_Supplementary_Data [file btag543_supplementary_data.zip]

Archive with 3 entries (3 files):
- figure S1.tiff
- figure s2.tiff
- supplementary_materials.pdf
